# Supplementary material for: The Concept of Child-Centred Care in Healthcare: A Scoping Review
Source: Pediatr Rep. 2024 Feb 1;16(1):114–34. doi: 10.3390/pediatric16010012 (PMC10885088; doi:10.3390/pediatric16010012)
Supplement: Supplementary file 1 [file pediatrrep-16-00012-s001.zip]

Archive with 1 entries (1 files):
- pediatrrep-2712713-supplementary.pdf
